# Supplementary material for: What Has Changed in the Management of Uterine Serous Carcinomas? Two Decades of Experience
Source: Curr Oncol. 2021 Nov 20;28(6):4862–73. doi: 10.3390/curroncol28060410 (PMC8628752; doi:10.3390/curroncol28060410)
Supplement: Supplementary file 1 [file curroncol-28-00410-s001.zip]

Archive with 1 entries (1 files):
- curroncol-1388810-supplementary.pdf
